# Supplementary material for: Carry‐over effects of weather and decision‐making on nest success of a migratory shorebird
Source: Ecol Evol. 2022 Dec 12;12(12):e9581. doi: 10.1002/ece3.9581 (PMC9745104; doi:10.1002/ece3.9581)
Supplement: Supplementary file 1 — Appendix S1 [file ECE3-12-e9581-s001.r]

# CARRY-OVER EFFECTS OF WEATHER AND DECISION-MAKING ON NEST SUCCESS OF A 
# MIGRATORY SHOREBIRD
# SJ Clements, JP Loghry, BM Ballard, & MD Weegman


library(boot)
library(jagsUI)
library(Hmisc)


# ***************************Description of Data *******************************
#  id = device id
#  device = device size
#  nstop = number of stopovers
#  prstop = proportion of migration duration time spent in stopover
#  mig_duration = migraiton duration in days
#  year = year data collected
#  w_departure = day of departure from wintering (ordinal)
#  b_arrival = day of arrival to breeding (ordinal)
#  breed = full term incubation 1, not full term incubation 0, unknown NA
#  prtwd = proportion of flight points during migration with a tailwind
#  mtwd = mean tailwind amount among all flight points during migration
#  ndvi = mean ndvi measurements of stopover site points on the 16 day interval closest to the time
#       at which the bird was located there
#  storm_d_mig = number of days there was a storm during migration
#  storm_d_br = number of days there was a storm during breeding
#  temp_mig = mean temperature (k) of all migration points (flying and stopover)
#  temp_br = mean temperature (k) of all breeding points
#  precip_mig_c = cumulative precipitation

# ******************************* Data Prep ************************************

mig_data <- read.csv('MIG_DATA_BBPL_CLEAN.csv')

dt <- mig_data
dt

# Correlations
cor_dt <- data.frame(dt$nstop,dt$mig_duration,dt$mtwd,dt$ndvi,dt$storm_d_br,dt$storm_d_mig,
                     dt$temp_mig,dt$temp_br,dt$temp_w,dt$precip_br,dt$precip_mig_c,dt$precip_w,
                     dt$mig_prate, dt$b_arrival)

cor <- rcorr(as.matrix(cor_dt))
cor1 <- cor$r
cor2 <- rcorr(as.matrix(data.frame(dt$breed, dt$b_arrival, dt$mig_duration)))

dim(dt)

# Organize Data
breed<-as.numeric(dt$breed) #1 for full incubation, 0 for failed incubation or defer
arrive <- as.numeric(dt$b_arrival)
nstop <- as.numeric(dt$nstop) # number of stopovers
prstop <- dt$prstop # proportion of time in stopover
prstop_s <- as.vector(as.numeric(scale(dt$prstop)))
migdur <- dt$mig_duration # duration of migraiton (in days)
migdur_s <- as.vector(as.numeric(scale(dt$mig_duration)))
year <- as.numeric(as.factor(dt$year))
prtwd_s <- as.vector(as.numeric(scale(dt$prtwd)))
nstop_s <- as.vector(as.numeric(scale(dt$nstop)))
storm_br <- as.numeric(dt$storm_d_br)
storm_mig <- as.numeric(dt$storm_d_mig)
storm_mig_s <- as.vector(as.numeric(scale(dt$storm_d_mig)))
ndvi_s <- as.vector(as.numeric(scale(dt$ndvi)))
mtwd_s <- as.vector(as.numeric(scale(dt$mtwd)))
ndvi <- as.numeric(dt$ndvi)
temp_br <- as.numeric(dt$temp_br)
temp_w_s <- as.vector(as.numeric(scale(dt$temp_w)))
temp_w <- dt$temp_w
temp_mig <- dt$temp_mig
temp_mig_s <- as.vector(as.numeric(scale(dt$temp_mig)))
precip_w <- dt$precip_w
precip_w_s <- as.vector(as.numeric(scale(dt$precip_w)))
precip_br <- dt$precip_br
precip_mig_c_s <- as.vector(as.numeric(scale(dt$precip_mig_c)))
precip_mig_c <- dt$precip_mig_c
precip_mig_r_s <- as.vector(as.numeric(scale(dt$mig_prate)))
precip_mig_r <- dt$precip_mig_r


# ************************ Model (run in Jags) ***************************

# Set for jags - iterations, thin, burn in, chains
ni <- 10000
nt <- 5
nb <- 4000
nc <- 3

# m1ppc - herirarchical model with breed, number of stopovers, and mig duration
# Includes posterior predictive check

sink("m1ppc.jags")
cat("
    model{
    # likelihood
    for (i in 1:N){
      nstop[i] ~ dnorm(mu2[i], tau2)
        mu2[i] <-  stm*storm_mig[i]  +nd2*ndvi[i]+ tpw2*temp_w[i] + tpm2*temp_mig[i] +pcmc*precip_mig_c[i]+ pcmr*precip_mig_r[i]+ alpha2
      migdur[i] ~ dnorm(mu1[i], tau1)
        mu1[i] <- tw*prtwd[i] +tpw*temp_w[i] + nd*ndvi[i] + tpm*temp_mig[i]  +pcw*precip_w[i]+ alpha1
      breed[i] ~ dbern(p[i]\7nj]kb         logit(p[i]) <- ns*nstop[i] + md*migdur[i] +tb*temp_br[i] +stb*storm_br[i] +pcb*precip_br[i]  + alpha
        
      # For posterior predictive check
      res1[i] <- migdur[i] - mu1[i]   # mig duration
      emp.new1[i] ~ dnorm(mu1[i], tau1)
      res.new1[i] <- emp.new1[i] - mu1[i]
      
      res2[i] <- nstop[i] - mu2[i]   # number of stopovers
      emp.new2[i] ~ dnorm(mu2[i], tau2)
      res.new2[i] <- emp.new2[i] - mu2[i]
      
      res[i] <- breed[i] - p[i] # breed
      emp.new[i] ~ dbern(p[i])
      res.new[i] <- emp.new[i] - p[i]
    }
    
    # priors
    alpha ~ dnorm(0, 0.001)
    alpha1 ~ dnorm(0, 0.001)
    alpha2 ~ dnorm(0, 0.001)
    
    ns ~ dnorm(0,0.001)
    ps ~ dnorm(0,0.001)
    md ~ dnorm(0,0.001)
    stb ~ dnorm(0,0.001)
    tb ~ dnorm(0,0.001)
    stm ~ dnorm(0,0.001)
    tw ~ dnorm(0,0.001)
    nd ~ dnorm(0,0.001)
    tpw ~ dnorm(0,0.001)
    tpm ~ dnorm(0,0.001)
    pcw ~ dnorm(0,0.001)
    nd2 ~ dnorm(0,0.001)
    tpw2 ~ dnorm(0,0.001)
    tpm2 ~ dnorm(0,0.001)
    pcb ~ dnorm(0,0.001)
    pcmc ~ dnorm(0,0.001)
    pcmr ~ dnorm(0,0.001)
    
    tau1 <- pow(sig1, -2)
    tau2 <- pow(sig2, -2) 
    sig1 ~ dunif(0, 1)
    sig2 ~ dunif(0, 1)
    
    # for posterior predictive check
    ft1 <- sum(res1[])
    ft.new1 <- sum(res.new1[])
    
    ft2 <- sum(res2[])
    ft.new2 <- sum(res.new2[])
    
    ft <- sum(res[])
    ft.new <- sum(res.new[])
    
    }
    ",fill = TRUE)
sink()

# Bundle data
jags.data <- list(breed=breed, nstop=nstop, temp_br=temp_br, storm_br=storm_br, temp_mig=temp_mig_s, precip_w=precip_w_s, precip_mig_c=precip_mig_c_s,
                  precip_mig_r=precip_mig_r_s,arrive=arrive, migdur=migdur, storm_mig=storm_mig_s, temp_w=temp_w_s, prtwd=prtwd_s, ndvi=ndvi_s, precip_br=precip_br, N = nrow(dt))


# Initial values
inits <- function (){list(alpha = 0)}

# Parameters monitored
parameters <- c("ns","md", "stb", "tb", "nd","nd2", "tw", "tpw","tpw2","tpm", "tpm2", "stm", "stb", "pcw", "pcb", "pcmc","pcmr","ar", "ar2", "sig1", "sig2", "alpha", "alpha1", "alpha2",
                "ft1", "ft.new1", "ft2", "ft.new2", "ft", "ft.new")

# Call jags from R
m1ppc <- jags(data=jags.data, inits=inits, parameters.to.save=parameters, model.file="m1ppc.jags", 
               n.chains = nc, n.thin = nt, n.iter = ni, n.burnin = nb, parallel=T)
print(m1ppc)
traceplot(m1ppc) 

# posterior predictive check with jagsui package
pp.check(m1ppc, observed = 'ft', simulated = 'ft.new') 
pp.check(m1ppc, observed = 'ft1', simulated = 'ft.new1') 
pp.check(m1ppc, observed = 'ft2', simulated = 'ft.new2') 

#save(m1ppc, file='bbpl_m10ppc_111621.RData')
